# Supplementary material for: High-Resolution Ultrasound Spectroscopy for the Determination of Phospholipid Transitions in Liposomal Dispersions
Source: Pharmaceutics. 2022 Mar 18;14(3):668. doi: 10.3390/pharmaceutics14030668 (PMC8955896; doi:10.3390/pharmaceutics14030668)
Supplement: Supplementary file 1 [file pharmaceutics-14-00668-s001.zip]

Archive with 1 entries (1 files):
- pharmaceutics-1633083-supplementary.pdf
